# Supplementary material for: Inflammation-related biomarkers in major psychiatric disorders: a cross-disorder assessment of reproducibility and specificity in 43 meta-analyses
Source: Transl Psychiatry. 2019 Sep 18;9:233. doi: 10.1038/s41398-019-0570-y (PMC6751188; doi:10.1038/s41398-019-0570-y)
Supplement: Supplementary file 3 — Supplementary Table S1 -original Excel [file 41398_2019_570_MOESM3_ESM.xlsx]

## Sheet: Sheet1
Supplementary Table S1. Meta-analyses Included in Current Study and Major Parameters of Original Studies Used in the Meta-analyses
Disorders	PubMed ID	# of Studies	Data by Time	Study Types	Total N of Subjects	Tissues	# Factors in Study	Factors	Batch effect controled	Covariant Controlled	Multiple Testing Corrected	Significant Changes	Not Significant Change	Well-powered Significant Findings	Notes
ASD	24934179	55	2013-08-01	Trait marker studies	1335	Peripheral blood or plasma or serum	19	IL-4, IL-6, IL-8, IL-10, IL-12p40, IL-17, IL-23, IL-1α, IL-1β, IL-1RA, IFN-γ, G-CSF,TGF-β1, TNF-a,CCL11, MCP-1; , CCL3,CCL4,CCL5.	0.0545455	1	0.636364	Higher in patients: IL-1beta, IL-6 , IL-8, IFN-gamma, CCL-11，MCP-1 Lower in patients: TGF-beta1	IL-4,IL-10, IL-12p40, IL-17, IL-23, IL-1α,IL-1RA,G-CSF, TNF-a, CCL3,CCL4,CCL5.	IL-1beta, IL-6 , IL-8, IFN-gamma, CCL-11, TGF-beta，CCL2
BD	22749156	13	2012-01-01	Trait and State marker studies	1323	Peripheral blood	14	TNF-alpha, IL-10, IL-1RA, IL-4, IL-5, IL-6, sIL-2R, sIL-6R, sTNF-R1, sTNF-R2, ( Il-2, IL-8, IL-12, IL-1beta)	0	0.428571	0.461538	Higher in patients: sIL-2R(manic), TNF-alpha(manic), sTNF-R1(euthymic, manic) Lower in euthymic patients than manic patients: TNF-alpha, sTNF-R1	BP mania:IL-1RA , IL-6,IL-4,sIL-6R. BP depression：TNF-a，IL-6 BP euthymic: IL-1RA , IL-10 , IL-6, IL-5, sTNFR2, TNF-a BP euthymic VS mania：IL-6 and IL-1RA BP euthymic VS depression:IL-6 Depression VS mania:IL-6, TNF-a	sIL-2R, TNF-alpha, sTNF-R1
BD	23419545	30	2013-01-01	Trait and State marker studies	2599	Peripheral blood or plasma or serum	13	IL-1, IL-1RA, IL-2, sIL-2R, IL-4, IL-6, sIL-6R, IL-8, IL-10, TNF-alpha, INF-gamma, sTNFR1, CCL-2	0	0.724138	0.566667	Higher in patients: IL-4 , IL-10 , sIL-2R, sIL-6R , TNF-alpha, sTNFR1	IL-1, IL-1RA, IL-2, IL-6, IL-8, INF-gamma, CCL-2	IL-4 , sIL-2R, sIL-6R , TNF-alpha, sTNFR1	Subgroup Analyses of Cytokine Concentrations According to Phase of BD (Table 2) didn't provide p-value. Meanwhile, each factors did not use the same model to compare. So we didn't include this table's results in Table S2.
BD	23768870	18	2013-01-01	Trait marker studies	1680	Peripheral blood (excluded mononuclear)	14	IFN-gamma, IL-10, IL-1beta, IL-1RA, IL-2, IL-4, IL-5, IL-6, IL-8, sIL-2R, sIL-6R, sTNF-R1, sTNF-R2, TNF-alpha	0	0.722222	0.277778	Higher in bipolar patients sIL-2R, TNF-alpha, sTNFR1 , sIL-6R, IL-4	IFN-gamma, IL-10, IL-1beta, IL-1RA, IL-2, IL-5, IL-6, IL-8, sTNF-R2,IL-1,IL-12，TGF-b1	sIL-2R, TNF-alpha, sTNFR1 , sIL-6R, IL-4
BD	25742201	11	2013-06-01	State marker studies	1618	Peripheral blood	1	CRP	-**	-**	-	Higher in BD, BD mania, BD euthymic patients: CRP	-	CRP
BD	27214525	8	2016-02-21	Trait and State marker studies	818	Peripheral blood	2	NT3, NT4/5	0	0.37	0	Higher in patients (vs. controls): NT-3, NT-4/5 Higher in depression state(vs. control) NT-3, NT-4/5	-	NT-3, NT-4/5
BD	27838212	27	2016-08-14	Trait and State marker studies	84093	Peripheral blood	1	CRP	-	1	-	CRP Higher in all BP patients: depression and euthymia (moderately) mania (more substantially) CRP decreased After treatment: mania (moderately), depression (slightly)	-	CRP
Cross-disorder	26825882	9	2015-10-15	Trait and State marker studies	782	Peripheral blood plasma or serum	1	IGF-1	-	0.5	-	Higher in BD，MDD and BD/MDD: IGF-1	BD，MDD before and after treatment: IGF-1	IGF-1
Cross-disorder	26903267	68	2015-03-01	Trait and State marker studies	2243	Peripheral blood	16	IFN-gamma, IL-10, IL-12, IL-17, IL-1beta, IL-1RA, IL-2, IL-4, IL-18, IL-6, sIL-6R, IL-8, sIL-2R, TGF-beta, TNF-alpha, sTNF-R1	0	0.454545	0.176471	FEP VS control: Lower：IL-4 Higher：IFN-γ, IL-1RA, IL-1β, IL-6, IL-8, IL-10, sIL-2R, TGF-β,TNF-α; Acute exacerbation of Chronic SCZ VS control: Higher：IFN-γ, IL-1RA, IL-1β, IL-6, IL-8, IL-12, sIL-2R, TGF-β, TNF-α Lower：IL-4, IL-10 Before and after treatment for acute SCZ: Lower：IL-1β, IL-4, IL-6 Higher：IL-12 ,sIL-2R Chronically SCZ VS control： Higher：IL-6,TNF-α, sIL-2R,IL-1β Lower: IFN-γ Acute mani…	FEP VS control ：IL-2, IL-17 and IL-18 Acute exacerbation of Chronic SCZ versus controls :IL-2 Chronically SCZ VS control: IL-2, IL-4, IL-10 Acute mania VS control: IL-10 , sIL-6R. Before and after treatment of acute mania: sIL-6R Chronically euthymic BD VS control : IFN-γ, IL-2 , TNF-α Chronically BD depression VS control: IL-6, IL-10,TNF-α Acute MDD VS control: IL-1β, IL-2.	IFN-gamma, IL-10, IL-1RA, IL-12, IL-6, IL-1beta, sIL-2R, TNF-alpha, IL-2, IL-4, IL-8, TGF-beta, sIL-6R, sTNF-R1, sTNF-R1	In table 2b, there is a mistake in the data of IL-1beta. The discription in article is IL-1RA
Cross-disorder	27898323	21	2016-05-01	Trait and State marker studies	2567	Peripheral blood serum or plasma	1	NGF	-	0.714286	-	Lower in SCZ, MDD,(MDD+BPD) ,(MDD+BPD+SCZ)patients NGF,	NO significant in BPD: NGF	NGF	MDD medicated patients comparison only got 1 study in meta-analysis
Cross-disorder	28338954	28	2016-03-01	Trait marker studies	1525	Cerebrospinal fluid	10	IL-1beta, IL-2, IL-6, IL-8, KYN, KYNA, IL-1alpha, sIL-2R, sTNF-R2, TNF-alpha	0.0104167	0.78125	0.244444	Higher in bipolar disorder patients: IL-1beta, kynurenic acid. Higher in schizophrenia IL-6, IL-8, IL-1beta, KYN, KYNA Lower in schizophrenia: sIL-2R Higher in depression IL-6,IL-8	SCZ :IL-1α, IL-2, or sTNFR2 BP mania：IL-6 MDD:IL-1β, TNF-α.	IL-1beta, IL-6, IL-8, KYN, KYNA
MDD	20015486	24	2009-08-01	Trait marker studies	1331	Peripheral blood	8（7）	TNF-alpha, IL-1beta, IL-6, IL-4, IL-2, IL-8, IFN-gamma, IL-10(no P value)	0.0526316	0.45	0.166667	Higher in patients: TNF-alpha, IL-6	IL-1beta, IL-4, IL-2, IL-8, IFN-gamma	TNF-alpha, IL-6
MDD	21796103	22	2011-11-01	State marker studies	827	Peripheral blood	3	IL-1beta, IL-6, TNF-alpha	0	0.52	0.333333	decreased after treatment: IL-1beta	IL-6, TNF-alpha
MDD	21872339	29	2011-02-01	Trait marker studies	901	Peripheral blood	9	sIL-2R, TNF-alpha, IL-6, IL-1beta,(no details IFN-gamma, IL-2, IL-4, IL-8, IL-10)	0.0769231	0.52	0.208333	Higher in patients: sIL-2R, TNF-alpha, IL-6	IL-1beta	sIL-2R, TNF-alpha, IL-6
MDD	22336436	22	2011-03-01	State marker studies	956	Peripheral blood	3	IL-6, CRP, IL-10	0.0952381	0.142857	0.047619	Lower after tratment: IL-6,CRP	IL-10	IL-6,CRP
MDD	22687336	102	2011-01-01	Trait marker studies	10834	Peripheral blood	2	IL-6, IL-10	0.02	0.81	0.68	Higher in patients: IL-6	IL-10	IL-6
MDD	25897228	8	2015-01-03	Trait and State marker studies	801	Peripheral blood plasma or serum	1	NGF	0.02	0.651575	-	Lower in patients: NGF before and after treatment: NO significant	-	NGF
MDD	26065825	58	2014-05-01	Trait marker studies	4121	Peripheral blood	4	CRP, IL-6, TNF-alpha, IL-1beta	0.0175439	0.965517	0.24	Higher in patients: IL-6, CRP NO significant: TNF-alpha	TNF-alpha, IL-1beta	IL-6, CRP
MDD	26123242	16	2014-09-01	Trait marker studies	1754	Peripheral blood	1	VEGF	-	0.481413	-	Higher in patients VEGF	-	VEGF
MDD	26169573	35	2015-02-01	Trait and State marker studies	1908	Peripheral blood	3	CRP, IL-6, TNF-alpha	0.0588235	0.294118	0.382353	Higher in patients: IL-6, TNF-alpha, CRP Lower after treatment: IL-6	-	IL-6, TNF-alpha, CRP
MDD	26210676	14	2014-12-16	Trait marker studies	1633	Peripheral blood	1	VEGF	-	0.700526	-	Higher in patients: VEGF	-	VEGF
MDD	26903140	15	2015-09-01	Trait marker studies	1307	Peripheral blood plasma or serum	2	IL-8, CCL-2	0	0.733333	0.266667	No significant finding	IL-8, CCL2
MDD	27537581	4	2016-04-08	Trait marker studies	179	Peripheral blood	1	FGF-2	-	0.619048	-	Higher in patients: FGF-2	-
MDD	28122130	82	2016-05-30	Trait marker studies	6010	Peripheral blood	20	CCL2, CCL3, IFN-gamma, IL-10, IL-12, IL-13, IL-17, IL-18, IL-1beta, IL-1RA, IL-2, IL-4, IL-5, IL-6, IL-8, sIL-2R, sIL-6R, sTNF-R2, TGF-beta, TNF-alpha	0.0266667	0.710526	0.253731	HIgher in MDD patients: IL-6, TNF-alpha, IL-10, sIL-2R, CCL-2, IL-13, IL-18, IL-12, IL-1 RA, and sTNFR2 Lower in patients: IFN-gamma	CCL3, IL-17, IL-1beta, IL-2, IL-4, IL-5, IL-8, sIL-6R, TGF-beta	IL-6, TNF-alpha, IL-10, sIL-2R, CCL-2, IL-13, IL-18, IL-12, IL-1 RA, IFN-gamma and sTNFR2
MDD	28445690	32	2016-01-12	Trait and State marker studies	1137	Peripheral blood serum	8(9)	IL-1beta, IL-2, IL-4,IL-6, IL-10, TNF-alpha, IFN-gamma	0.0967742	0.451613	0.206897	Before treatment vs Control: lower in patients: IL-1, IFN-gamma higher in patients: IL-6, TNF-alpha After treatment: Lower: IL-4, IL-6, and IL-10	Before treatment vs control: NO significant: IL-2, IL-4, IL-10 After treatment: No significant: IL-2, IL-1beta, CRP, TNF-alpha, IFN-gamma	IL-1beta, IL-4, IL-6, IL-10, TNF-alpha, IFN-gamma
MDD	28612257	45	2017-03-09	State marker studies	1517	Peripheral blood	16	IL-6, TNF-alpha, IL-1beta, IL-10, IL-2, IL-4, IFN-gamma, IL-8, CCL-2, CCL-3, IL-1RA, IL-13, IL-17, sIL-2R, IL-5, IL-7	0.155556	0.222222	0.2	Lower after tratment: IL-6, TNF-alpha, IL-10, CCL-2	IL-1beta, IL-2, IL-4, IFN-gamma, IL-8, CCL-3, IL-1RA, IL-13, IL-17, sIL-2R, IL-5, IL-7	IL-6, TNF-alpha, IL-10, CCL-2
MDD	29133955	73	2016-03-05	Trait marker studies	2277	Peripheral blood or cerebrospinal fluid	7	CCL-2, CCL-3, CCL-4, CCL-11, CXCL4, CXCL7, CXCL8(IL-8)	0	0.677966	0.203704	Higher in patients（blood）: CXCL4, CXCL7 (sensetivity analysis significant change with only physically healthys: CCL-11,CCL3, CCL-2, IL-8, CXCL7) Lower in patients（blood）: CCL-4	blood ：CCL5, CCL7, CXCL9, CXCL10 cerebrospinal fluid： CXCL8 and CXCL10).	CCL-11, CCL-2, CCL-4, CXCL4, CXCL7, IL-8
OCD	22477442	12	2012-06-01	Trait marker studies	719	Peripheral blood plasma or serum	3	IL-1beta, IL-6, TNF-alpha	0	0.481413	0.244444	Lower in patients IL-1beta	IL-6, TNF-alpha
PTSD	26544749	20	2015-04-01	Trait marker studies	1348	Peripheral blood	11	IL-1beta, IL-2, sIL-2R, IL-4, IL-6, IL-8, sIL-6R, IL-10, TNF-alpha, IFN-gamma, CRP	0.0526316	0.631579	0.578947	Higher in patients: IL-6, IL-1beta, IFN-gamma	IL-2, sIL-2R, IL-4, IL-8, sIL-6R, IL-10, TNF-alpha, CRP	IL-6, IL-1beta, IFN-gamma
SCZ	18005941	62	2008-04-01	Trait marker studies	4156	Peripheral blood plasma or serum	10（7 in vivo）	IL-1beta, IL-1RA, TNF-alpha, IL-2, IL-6, sIL-2R, sIL-6R (in vivo)	0	0.671429	0.206897	higher in patients: IL-1RA, sIL-2R and IL-6	IL-1beta, TNF-alpha, IL-2, sIL-6R	IL-1RA, sIL-2R, and IL-6
SCZ	19375171	12	2007-07-01	Trait marker studies	738	Peripheral blood	1	S100	-	0.68	-	Higher in patients（at admission and discharge） S100	-	S100
SCZ	21641581	40	2010-04-01	Trait and State marker studies	2796	Peripheral blood and cerebrospinal fluid	11	IL-10, IL-2, sIL-2R, IFN-gamma, IL-1RA, TGF-beta, IL-8, IL-1beta, TNF-alpha, IL-12, IL-6	0	0.315789	0.105263	state markes: Higher in AR and FEP patients, normalized after treatment: IL-1beta, IL-6, TGF-beta trait markers: Both higher in patients and after treatment: IL-12, IFN-gamma, TNF-alpha, sIL-2R Lower in patients: IL-1beta (CSF)	Acutely Relapsed VS control :IL-2 , sIL-2R FEP VS control ：IL-2 Stable Medicated OutpatientsVS control: IL-6 treatment-resistant psychosisVS control: IL-6 CSF:SCZ VS control :IL-2, IL-6 or IL-1a	IFN-gamma, IL-12, IL-1beta, IL-1RA, IL-2, IL-6, sIL-2R, TGF-beta, TNF-alpha
SCZ	23428789	8	2011-07-01	Trait marker studies	1512	Peripheral blood	1	CRP	0.111111	0.666667	-	Higher in patients: CRP	-	CRP
SCZ	24200418	23	2013-01-01	State marker studies	762	Peripheral blood plasma or serum	12	IL-12, sIL-2R, IL-2, IL-4, IL-6, IL-10, IL-1RA, sIL-6R, TGF-beta1, TNF-alpha, IL-1beta, IFN-gamma	0	0.619048	0.2	Higher in patients after treatment: sIL-2R, IL-12 Lower in patients after treatment: IL-1beta, IFN-gamma	IL-2, IL-4, IL-6, IL-10,IL-1RA, sIL-6R, TGF-beta1, TNF-alpha	IL-1beta, IFN-gamma, IL-12	IL-12 is increased in patients after treatment (not mentioned in the abstract)
SCZ	24704219	14	2013-06-01	Trait marker studies	1253	Peripheral blood serum	7	IL-1beta, IL-2, sIL-2R, IL-4, IL-6, TNF-alpha, IFN-gamma	0	0.5	0.0454545	Higher in FEP patients: IL-1beta, sIL-2R, IL-6, TNF-alpha.	IL-2, IL-4, IFN-gamma	IL-1beta, sIL-2r, IL-6, TNF-alpha
SCZ	25529895	21	2014-05-01	Trait marker studies	1468	Peripheral blood or serum	4	INF- gamma , IL-2, IL-4, IL-6	0	0.571429	0.1	In serum: no significant change	INF- gamma , IL-2, IL-4, IL-6
SCZ	26169974	26	2015-01-01	Trait and State marker studies	85000	Peripheral blood	1	CRP	-	0.875	-	Higher in patients: CRP no significant change after treatmen	-	CRP
SCZ	28070123	13	2016-08-01	Trait and State marker studies	1693	Peripheral blood plasma or serum	1	NGF	-	0.7	-	Lower in patients（both drug free and medicated） NGF	-	NGF
SCZ	28285148	8	2016-05-01	State marker studies	1062	Peripheral blood plasma	6	IL-1beta, IL-2, IL-6, IL-17, IFN-gamma, TNF-alpha	0	0.651575	0.333333	Lower after antipsychotic treatment: IL-2,IL-6	IL-1beta, IL-17, IFN-gamma, TNF-alpha	IL-6
SCZ	29088880	18	2016-11-01	Trait marker studies	5646	Peripheral blood	1	CRP	-	1	-	Higher in patients CRP		CRP
SD	26140821	41	2013-09-01	Trait marker studies	> 50000	Peripheral blood	3	CRP,IL-6,TNF-alpha	-**	0.777778	0.6	Higher in sleep disturbance: (no details: CRP, IL-6)	TNF-alpha	CRP
Suicide	25541493	18	2014-09-01	Trait marker studies	1743	Peripheral blood, cerebrospinal fluid and postmortem brain samples	12	CCL11, CCL2, IL-1beta, IL-6, IL-8, IL-10, TNF-alpha, CRP (in vivo)	0.0555556	0.444444	0.333333	Higher in patients(blood): vs control：IL-6, CRP, IL-10；vs without suicide：IL-1beta Higher in patients (Postmortem brain): vs control：TNF-alpha, IL-6, IL-1beta Lower in patients (in CSF): vs control：IL-8	blood：patients with suicide VS without suicide：IL-6,TNF-alpha，CCL2,CCL11; patients with suicide VS control：IL-1β， TNF-α CSF : patients with suicide VS control: IL-6	CRP, IL-10, IL-6, TGF-beta
Suicide	25678163	11	2014-09-01	Trait marker studies	1389	Peripheral blood cerebrospinal fluid	7	IL-2, IL-4, IL-6, IFN-gamma, TNF-alpha, TGF-beta, IL-8	0	0.677966	0.578947	Higher in patients with suicide : TGFbeta Lower in patients with suicidality: IL-2 (than both non-suicidal patients and healthy controls) IL-4( than healthy controls)	blood：patients with suicideVS non-suicidal patients: IL-6, IFN-gamma, TNF-alpha, IL-4,TGF-beta； blood：patients with suicideVS controls： IL-6， TNF-alpha，IFN-gamma ； CSF:patients with suicideVS controls:IL-8	IL-2, IL-4, TGFbeta
Total (for # of studies used after removing duplicates, # of factors ) or Average (for % of studies controlled for covariates)		704					44	CCL-11, CCL-2, CCL-3, CCL-3alpha, CCL-3beta, CCL-4, CRP, CXCL4, CXCL7, G-CSF, IFN-gamma, IL-10, IL-12, IL-12p40, IL-13, IL-17, IL-18, IL-1alpha, IL-1beta, IL-1RA, IL-2, IL-23, IL-4, IL-5, IL-6, IL-7, IL-8, IL-1, KYN, KYNA, NGF, NT3, NT4/5, RANTES, S100, sIL-2r, sIL-6R, sTNF-R1, sTNFR2, TGF-beta, TNF-alpha, IGF-1, VEGF, FGF-2	0.0744828	0.612941	0.252011
