# Supplementary material for: Inflammation-related biomarkers in major psychiatric disorders: a cross-disorder assessment of reproducibility and specificity in 43 meta-analyses
Source: Transl Psychiatry. 2019 Sep 18;9:233. doi: 10.1038/s41398-019-0570-y (PMC6751188; doi:10.1038/s41398-019-0570-y)
Supplement: Supplementary file 4 — Supplementary Table S2 -original Excel [file 41398_2019_570_MOESM4_ESM.xlsx]

## Sheet: S2
Supplementary Table S2. Effect Size, Sample Size and Statistical Information of Well-Powered Meta-analyses of Individual IRFs
Factor	Effect Size	Directions	LowerCI	UpperCI	Case	Control	Sample Size	Tissue	P	Diff Significance	Disorders	Pubmed	Power	Comparison Types by Original Publication	Standardized Comparison Types
CCL11	0.44	higher	0.2	0.68	230	224	454	blood	0.0003	significant	MDD	29133955	0.999998	patients - controls	undifferential case-control
CCL11	0.317	higher	0.065	0.57	133	111	244	blood	0.01	significant	ASD	24934179	0.94232	patients - controls	undifferential case-control
CCL2	1.718	higher	0.641	2.794	285	287	572	blood	0.002	significant	MDD	28122130	1	patients - controls	undifferential case-control
CCL2	0.21	higher	0.02	0.4	1507	3181	4688	blood	0.03	significant	MDD	29133955	1	patients - controls	undifferential case-control
CCL2	-0.126	-	-0.627	0.374	138	102	240	blood	0.624	not significant	BD	23419545	0.9	patients - controls	undifferential case-control
CCL2	0.257	higher	0.005	0.508	133	111	244	blood	0.05	significant	ASD	24934179	0.819072	patients - controls	undifferential case-control
CCL2	-1.502	lower	-2.581	-0.422	-	-	163	peripheral blood	0.006	significant	MDD	28612257	1	before - after treatment	different state patients
CCL3	1.974	-	-0.231	4.179	110	98	208	blood	0.079	not significant	MDD	28122130	1	patients - controls	undifferential case-control
CCL3	−0.553	-	−1.381	–0.276	-	-	124	peripheral blood	0.191	not significant	MDD	28612257	0.98	before - after treatment	different state patients
CCL3	0.48	-	0.2	0.76	189	148	337	blood	0.1	not significant	MDD	29133955	0.85	patients - controls	undifferential case-control
IL-10	–0.57	-	– 0.98	– 0.17	46	52	98	blood	0.07	not significant	SCZ	21641581	0.89	acutely relapsed patients - controls	specific type patients-control
CRP	0.45	higher	0.34	0.55	767	745	1512	blood	<0.001	significant	SCZ	23428789	1	patients - controls	undifferential case-control
CRP	0.451	higher	0.182	0.721	75	381	456	blood	0.001	significant	suicide	25541493	0.96	patients - controls	undifferential case-control
CRP	0.28	-	-0.17	0.73	-	-	1618	blood	0.22	not significant	BD	25742201	1	depressed patients - controls	specific type patients-control
CRP	0.73	higher	0.44	1.02	-	-	1618	blood	<0.001	significant	BD	25742201	1	euthymic patients-controls	specific type patients-control
CRP	0.01	-	-0.2	0.22	-	-	1426	blood	0.803	not significant	SCZ	26169974	0.9	before - after treatment	different state patients
CRP	0.26	higher	0.01	0.51	-	-	1618	blood	0.04	significant	BD	25742201	1	manic patients - controls	specific type patients-control
CRP	0.12	higher	0.05	0.19	-	-	34943	blood	0.02	significant	SD	26140821	1	patients - controls	undifferential case-control
CRP	0.53	higher	0.3	0.76	1963	3683	5646	blood	<0.001	significant	SCZ	29088880	1	patients - controls	undifferential case-control
CRP	-0.14	-	-0.84	0.56	131	136	267	blood	0.692	not significant	PTSD	26544749	0.95	patients - controls	undifferential case-control
CRP	0.67	higher	0.23	1.11	2161	81932	84093	blood	0.003	significant	BD	27838212	1	depressed patients - controls	specific type patients-control
CRP	0.87	higher	0.58	1.15	2161	81932	84093	blood	<0.0001	significant	BD	27838212	1	euthymic patients-controls	specific type patients-control
CRP	0.65	higher	0.4	0.9	2161	81932	84093	blood	<0.0001	significant	BD	27838212	1	manic patients - controls	specific type patients-control
IFN-gamma	0.49	higher	0.18	0.8	57	202	259	blood	0.002	significant	SCZ	21641581	0.99985	acutely relapsed patients - controls	specific type patients-control
CCL4	-0.31	lower	-0.49	-0.13	242	265	507	blood	0.0007	significant	MDD	29133955	0.998539	patients - controls	undifferential case-control
CRP	0.47	higher	0.28	0.65	746	679	1425	blood	0.0001	significant	MDD	26065825	1	patients - controls	undifferential case-control
G-CSF	-0.031	-	-0.694	0.632	152	93	245	blood	0.93	not significant	ASD	24934179	0.95	patients - controls	undifferential case-control
CRP	1.02	higher	0.34	1.69	-	-	1908	blood	0.003	significant	MDD	26169573	1	patients - controls	undifferential case-control
IFN-gamma	0.57	higher	0.24	0.9	48	189	237	blood	0.01	significant	SCZ	21641581	0.999989	first-episode psychosis - controls	specific type patients-control
IFN-gamma	0.242	-	-1.311	1.794	73	103	176	blood	0.76	not significant	SCZ	24704219	0.98	first-episode psychosis - controls	specific type patients-control
IFN-gamma	-0.063	-	-0.436	0.309	352	339	691	blood	0.741	not significant	BD	23419545	0.92	patients - controls	undifferential case-control
CRP	0.6	higher	0.43	0.99	1995	80976	82971	blood	0.001	significant	SCZ	26169974	1	patients - controls	undifferential case-control
IFN-gamma	1.044	higher	0.202	1.885	171	164	335	blood	0.02	significant	ASD	24934179	1	patients - controls	undifferential case-control
IFN-gamma	0.23	higher	0.09	0.37	452	747	1199	blood	0.01	significant	SCZ	26903267	0.999879	first-episode psychosis - controls	specific type patients-control
IFN-gamma	0.279	-	-1.139	1.698	-	-	108	blood	0.699	not significant	suicide	25678163	1	patients - controls	undifferential case-control
CRP	-0.57	lower	-1.14	0.01	-	-	956	peripheral blood	<0.05	significant	MDD	22336436	1	before - after treatment	different state patients
CRP	-0.41	-	-1.84	1.01	-	-	1908	blood	0.57	not significant	MDD	26169573	1	before - after treatment	different state patients
IFN-gamma	0.49	higher	0.18	0.81	79	79	158	blood	0.002	significant	PTSD	26544749	0.991696	patients - controls	undifferential case-control
IFN-gamma	0.35	higher	0.13	0.57	162	266	428	blood	0.01	significant	SCZ	26903267	0.879884	acutely ill patients - controls	specific type patients-control
IL-10	-0.08	-	-0.44	0.28	89	118	207	blood	0.66	not significant	BD	22749156	0.9	euthymic patients-controls	specific type patients-control
CXCL4	1.03	higher	0.22	1.83	404	412	816	blood	0.01	significant	MDD	29133955	1	patients - controls	undifferential case-control
IL-10	0.026	-	-0.286	0.337	77	77	154	blood	0.87	not significant	ASD	24934179	0.9	patients - controls	undifferential case-control
IL-10	0.533	higher	0.148	0.918	40	88	128	blood	0.007	significant	suicide	25541493	0.85	patients - controls	undifferential case-control
CXCL7	0.63	higher	0.1	1.15	386	385	771	blood	0.02	significant	MDD	29133955	1	patients - controls	undifferential case-control
IL-10	0.46	-	-0.22	1.15	190	273	463	blood	0.184	not significant	PTSD	26544749	1	patients - controls	undifferential case-control
IFN-gamma	-0.46	-	-0.75	-0.18	378	358	736	blood（lymphocytes）	0.4	not significant	SCZ	25529895	1	patients - controls	undifferential case-control
IFN-gamma	− 1.07	lower	− 1.35	− 0.80	198	132	330	blood	0.01	significant	SCZ	26903267	1	chronically ill patients - controls	specific type patients-control
IL-1beta	0.265	-	-0.009	0.54	250	192	442	blood	0.059	not significant	BD	23419545	0.980006	patients - controls	undifferential case-control
IFN-gamma	-6.63	-	-25.91	12.65	131	107	238	blood	0.5	not significant	MDD	20015486	1	patients - controls	undifferential case-control
IFN-gamma	-1.45	lower	-1.87	-1.04	61	54	115	blood	0.01	significant	MDD	26903267	1	acutely ill patients - controls	specific type patients-control
IFN-gamma	0.204	-	-0.224	0.631	-	-	708	blood	0.351	not significant	SCZ	18005941	0.98	patients - controls	undifferential case-control
IL-12p40	0.251	-	-0.052	0.553	150	140	290	blood	0.1	not significant	ASD	24934179	0.853241	patients - controls	undifferential case-control
IFN-gamma	-0.477	lower	-0.939	-0.015	700	770	1470	blood	0.043	significant	MDD	28122130	1	patients - controls	undifferential case-control
IL-17	0.193	-	-0.7	1.087	103	103	206	blood	0.67	not significant	ASD	24934179	0.96	patients - controls	undifferential case-control
IL-17	0	-	-0.26	0.26	157	96	253	blood	0.99	not significant	SCZ	26903267	0.99	first-episode psychosis - controls	specific type patients-control
IFN-gamma	-1.181	lower	-1.951	-0.411	103	110	213	peripheral blood serum	0.003	significant	MDD	28445690	1	before treatment patients - controls	specific type patients-control
IFN-gamma	0.134	-	-0.43	0.697	-	-	242	peripheral blood	0.642	not significant	MDD	28612257	0.91	before - after treatment	different state patients
IL-1alpha	-0.128	-	-0.493	0.237	152	93	245	blood	0.49	not significant	ASD	24934179	0.83	patients - controls	undifferential case-control
IFN-gamma	-0.03	-	-0.24	0.16	195	226	421	blood	0.82	not significant	MDD	26903267	0.889175	chronically ill patients - controls	specific type patients-control
IL-1beta	-3.52	-	-9.51	2.47	20	33	53	blood	0.25	not significant	BD	23768870	1	patients - controls	undifferential case-control
IL-1beta	0.652	higher	0.304	0.999	253	241	494	blood	0.001	significant	ASD	24934179	1	patients - controls	undifferential case-control
IGF-1	0.643	higher	0.413	0.87	180	197	377	blood	<0.0001	significant	MDD	26825882	0.96	patients - controls	undifferential case-control
IL-1beta	1.42	higher	0.03	2.81	248	294	542	blood	0.045	significant	PTSD	26544749	1	patients - controls	undifferential case-control
IL-10	3.22	-	0.47	5.97	-	-	1689	blood	>0.05	not significant	MDD	22687336	0.96	patients - controls	undifferential case-control
IL-1beta	1.174	higher	0.921	1.427	142	141	283	blood	0	significant	SCZ	24704219	1	first-episode psychosis - controls	specific type patients-control
IL-10	0.18	higher	0.04	0.31	357	461	818	blood	0.01	significant	SCZ	26903267	0.953552	first-episode psychosis - controls	specific type patients-control
IL-1RA	0.55	-	-0.08	1.17	50	272	322	blood	0.09	not significant	BD	22749156	1	manic patients - controls	specific type patients-control
IL-1RA	0.375	-	-0.097	0.848	163	292	455	blood	0.121	not significant	BD	23419545	0.999919	patients - controls	undifferential case-control
IL-1RA	0.23	-	-0.15	0.62	134	272	406	blood	0.23	not significant	BD	23768870	0.906086	patients - controls	undifferential case-control
IL-1RA	0.558	-	-0.005	1.121	66	66	132	blood	0.05	not significant	ASD	24934179	0.995194	patients - controls	undifferential case-control
IL-10	0.038	-	-0.644	0.791	-	-	415	blood	0.914	not significant	SCZ	18005941	0.95	patients - controls	undifferential case-control
IL-1RA	0.83	higher	0.42	1.25	46	53	99	blood	0.01	significant	BD	26903267	0.999948	manic patients - controls	specific type patients-control
IL-10	0.75	higher	0.46	1.04	112	103	215	blood	0.01	significant	MDD	26903267	1	acutely ill patients - controls	specific type patients-control
IL-10	0.375	higher	0.008	0.742	608	675	1283	blood	0.045	significant	MDD	28122130	1	patients - controls	undifferential case-control
IL-1beta	0.6	higher	0.37	0.84	151	152	303	blood	< 0.01	significant	SCZ	21641581	0.99	first-episode psychosis - controls	specific type patients-control
IL-10	-0.45	-	-1.03	0.14	-	-	956	peripheral blood	>0.05	not significant	MDD	22336436	1	before - after treatment	different state patients
IL-12	0.98	higher	0.61	1.35	78	113	191	blood	<0.001	significant	SCZ	21641581	1	patients - controls	undifferential case-control
IL-2	0.164	-	-0.062	0.39	373	353	726	blood	0.156	not significant	BD	23419545	0.861801	patients - controls	undifferential case-control
IL-2	-1.48	-	-2.94	-0.03	111	125	236	blood	0.05	not significant	BD	23768870	1	patients - controls	undifferential case-control
IL-2	-0.63	lower	-0.994	-0.281	-	-	133	blood	<0.05	significant	suicide	25678163	1	patients - controls	undifferential case-control
IL-2	0.08	-	-1.1	1.25	177	273	450	blood	0.896	not significant	PTSD	26544749	0.98	patients - controls	undifferential case-control
IL-10	-0.566	lower	-1.01	-0.122	-	-	331	peripheral blood	0.012	significant	MDD	28612257	1	before - after treatment	different state patients
IL-2	-0.09	lower	-0.32	0.14	116	276	392	blood	0.44	not significant	SCZ	21641581	0.81595	first-episode psychosis - controls	specific type patients-control
IL-10	-0.763	lower	-1.247	-0.184	-	-	309	peripheral blood serum	0.002	significant	MDD	28445690	0.99	before - after treatment	different state patients
IL-10	-1.03	lower	− 1.45	− 0.61	-	-	115	blood	0.01	significant	MDD	26903267	0.999094	before - after treatment	different state patients
IL-2	-0.198	-	-1.536	1.14	101	68	169	blood	0.772	not significant	SCZ	24704219	0.98	first-episode psychosis - controls	specific type patients-control
IL-23	-0.262	-	-1.127	0.603	119	99	218	blood	0.55	not significant	ASD	24934179	0.97	patients - controls	undifferential case-control
IL-4	3.75	-	-2.31	9.81	80	129	209	blood	0.22	not significant	BD	22749156	1	manic patients - controls	specific type patients-control
IL-4	0.461	higher	0.123	0.799	428	397	825	blood	0.008	significant	BD	23419545	1	patients - controls	undifferential case-control
IL-4	1.55	higher	0.04	3.07	121	145	266	blood	0.04	significant	BD	23768870	1	patients - controls	undifferential case-control
IL-12	0.29	-	-0.24	0.81	40	24	64	cerebrospinal fluid	0.64	not significant	SCZ	21641581	0.92	patients - controls	undifferential case-control
IL-4	0.137	-	-0.43	0.704	74	74	148	blood	0.64	not significant	ASD	24934179	0.886	patients - controls	undifferential case-control
IL-4	-0.775	lower	-1.154	0.037	-	-	108	blood	<0.05	significant	suicide	25678163	0.98	patients - controls	undifferential case-control
IL-4	0.35	-	-0.89	1.59	139	222	361	blood	0.581	not significant	PTSD	26544749	0.996949	patients - controls	undifferential case-control
IL-2	0.08	-	-0.14	0.29	140	300	440	blood	0.48	not significant	SCZ	26903267	0.89	first-episode psychosis - controls	specific type patients-control
IL-12	0.91	higher	0.64	1.17	117	172	289	blood	0.01	significant	MDD	26903267	1	acutely ill patients - controls	specific type patients-control
IL-12	1.229	higher	0.275	2.182	135	301	436	blood	0.012	significant	MDD	28122130	1	patients - controls	undifferential case-control
IL-5	-0.01	-	-0.52	0.49	69	38	107	blood	0.96	not significant	BD	22749156	0.96	euthymic patients-controls	specific type patients-control
IL-5	-0.01	-	-0.52	0.49	68	38	106	blood	0.96	not significant	BD	23768870	0.96	patients - controls	undifferential case-control
IL-12	-0.54	lower	− 0.86	− 0.23	-	-	172	blood	0.01	significant	MDD	26903267	0.882269	before - after treatment	different state patients
IL-1beta	0.75	higher	0.29	1.21	57	45	102	cerebrospinal fluid	0.001	significant	SCZ	28338954	0.999658	patients - controls	undifferential case-control
IL-1beta	-0.11	-	-0.879	0.66	-	-	409	blood	0.78	not significant	SCZ	18005941	0.96	patients - controls	undifferential case-control
IL-6	0.22	-	-0.13	0.56	37	319	356	blood	0.23	not significant	BD	22749156	0.83527	manic patients - controls	specific type patients-control
IL-6	0.47	-	-0.69	1.64	46	319	365	blood	0.43	not significant	BD	22749156	0.999994	euthymic patients-controls	specific type patients-control
IL-6	1.04	-	-0.54	2.62	56	352	408	blood	0.2	not significant	BD	22749156	1	depressed patients - controls	specific type patients-control
IL-6	0.238	-	-0.022	0.499	585	690	1275	blood	0.073	not significant	BD	23419545	0.999979	patients - controls	undifferential case-control
IL-6	0.45	-	-0.06	0.97	205	428	633	blood	0.09	not significant	BD	23768870	1	patients - controls	undifferential case-control
IL-6	0.59	higher	0.25	0.93	44	160	204	blood	0.01	significant	BD	26903267	0.999968	manic patients - controls	specific type patients-control
IL-6	0.381	higher	0.039	0.722	452	383	835	blood	0.03	significant	ASD	24934179	1	patients - controls	undifferential case-control
IL-6	0.299	higher	0.058	0.541	131	222	353	blood	0.015	significant	suicide	25541493	0.84	patients - controls	undifferential case-control
IL-6	1.091	-	-0.262	2.444	94	88	182	blood	0.114	not significant	suicide	25678163	1	patients - controls	undifferential case-control
IL-4	0.197	-	-2.02	2.415	58	93	151	blood	0.861	not significant	SCZ	24704219	0.98	first-episode psychosis - controls	specific type patients-control
IL-6	0.2	-	0.08	0.31	-	-	3339	blood	<0.05	significant	SD	26140821	1	patients - controls	undifferential case-control
IL-6	0.88	higher	0.4	1.35	398	615	1013	blood	0.0003	significant	PTSD	26544749	1	patients - controls	undifferential case-control
IL-12	0.26	higher	0.05	0.47	258	463	721	blood	0.02	significant	SCZ	26903267	0.998543	first-episode psychosis - controls	specific type patients-control
IL-13	1.836	higher	0.812	2.861	243	373	616	blood	0.001	significant	MDD	28122130	1	patients - controls	undifferential case-control
IL-17	-0.121	-	-0.537	0.295	85	106	191	blood	0.569	not significant	MDD	28122130	0.84	patients - controls	undifferential case-control
IL-17	−1.244	-	−2.674	–0.187	-	-	70	peripheral blood	0.116	not significant	MDD	28612257	0.99	before - after treatment	different state patients
IL-18	1.72	higher	0.379	3.062	135	143	278	blood	0.012	significant	MDD	28122130	1	patients - controls	undifferential case-control
IL-1beta	-1.58	-	-3.59	0.43	267	246	513	blood	0.39	not significant	MDD	20015486	1	patients - controls	undifferential case-control
IL-1beta	-0.525	-	-1.364	0.315	290	290	580	blood	0.221	not significant	MDD	21872339	1	patients - controls	undifferential case-control
IL-1beta	-0.05	-	-0.57	0.48	491	509	1000	blood	0.86	not significant	MDD	26065825	0.96	patients - controls	undifferential case-control
IL-8	0.03	-	-0.879	0.939	159	123	282	blood	0.952	not significant	BD	23419545	0.97	patients - controls	undifferential case-control
IL-1beta	-0.152	-	-0.477	0.173	779	727	1506	blood	0.847	not significant	MDD	28122130	0.984465	patients - controls	undifferential case-control
IL-8	3.85	-	-0.46	8.16	59	43	102	blood	0.08	not significant	BD	23768870	1	patients - controls	undifferential case-control
IL-8	0.455	higher	0.024	0.885	150	140	290	blood	0.04	significant	ASD	24934179	0.999828	patients - controls	undifferential case-control
IL-6	0.96	higher	0.74	1.18	156	373	529	blood	<0.001	significant	SCZ	21641581	1	acutely relapsed patients - controls	specific type patients-control
KYNA	0.79	higher	0.36	1.21	74	35	109	cerebrospinal fluid	0.001	significant	BD	28338954	0.999946	patients - controls	undifferential case-control
IL-1beta	-1.221	lower	-1.543	-0.899	84	92	176	peripheral blood serum	0.001	significant	MDD	28445690	1	before treatment patients - controls	specific type patients-control
IL-1beta	−0.255	-	−0.624	–0.115	-	-	448	peripheral blood	0.176	not significant	MDD	28612257	0.9	before - after treatment	different state patients
IL-6	1.4	higher	1.14	1.65	117	275	392	blood	<0.01	significant	SCZ	21641581	1	first-episode psychosis - controls	specific type patients-control
IL-6	2.206	higher	0.462	3.951	247	181	428	blood	0.013	significant	SCZ	24704219	1	first-episode psychosis - controls	specific type patients-control
CCL4	0.082	-	-0.618	0.783	152	93	245	blood	0.82	not significant	ASD	24934179	0.93	patients - controls	undifferential case-control
IL-1RA	0.49	higher	0.07	0.9	32	94	126	blood	0.02	significant	SCZ	21641581	0.973153	patients - controls	undifferential case-control
NT3	0.38	higher	0.117	0.642	220	248	468	blood	0.0046	significant	BD	27214525	0.999942	patients - controls	undifferential case-control
NT4/5	0.531	higher	0.243	0.819	268	133	401	blood	0.0003	significant	BD	27214525	1	patients - controls	undifferential case-control
CCL5	-0.008	-	-0.439	0.423	133	111	244	blood	0.97	not significant	ASD	24934179	0.97	patients - controls	undifferential case-control
IL-1beta	1.25	higher	1.07	1.42	333	298	631	blood	0.01	significant	SCZ	26903267	1	first-episode psychosis - controls	specific type patients-control
IL-1RA	0.523	higher	0.253	0.792	-	-	371	blood	0.0001	significant	SCZ	18005941	0.87	patients - controls	undifferential case-control
sIL-2R	0.85	higher	0.42	1.29	41	52	93	blood	<0.01	significant	BD	22749156	0.999938	manic patients - controls	specific type patients-control
sIL-2R	0.414	higher	0.248	0.581	353	263	616	blood	<0.001	significant	BD	23419545	1	patients - controls	undifferential case-control
sIL-2R	0.74	higher	0.37	1.11	58	69	127	blood	<0.0001	significant	BD	23768870	0.999959	patients - controls	undifferential case-control
sIL-2R	-2.64	-	-7.19	1.9	77	40	117	blood	0.255	not significant	PTSD	26544749	1	patients - controls	undifferential case-control
IL-2	-0.49	-	-0.72	-0.26	262	244	506	blood（lymphocytes）	0.81	not significant	SCZ	25529895	1	patients - controls	undifferential case-control
IL-2	-0.01	-	-0.35	0.33	114	52	166	cerebrospinal fluid	0.954	not significant	SCZ	28338954	0.98	patients - controls	undifferential case-control
sIL-2R	0.66	higher	0.35	0.97	82	90	172	blood	0.01	significant	BD	26903267	0.999984	manic patients - controls	specific type patients-control
IL-2	-0.01	-	-0.35	-0.32	100	58	158	cerebrospinal fluid	0.94	not significant	SCZ	21641581	0.99	patients - controls	undifferential case-control
IL-1RA	0.95	higher	0.42		44	25	69	blood	0.01	significant	MDD	26903267	0.999853	acutely ill patients - controls	specific type patients-control
sIL-6R	0.58	-	-0.3	1.46	41	52	93	blood	0.2	not significant	BD	22749156	0.976984	manic patients - controls	specific type patients-control
sIL-6R	0.359	higher	0.053	0.665	182	172	354	blood	0.021	significant	BD	23419545	0.997669	patients - controls	undifferential case-control
sIL-6R	0.61	higher	0.11	1.11	103	93	196	blood	0.02	significant	BD	23768870	0.999977	patients - controls	undifferential case-control
sTNF-R1	0.58	higher	0.25	0.92	108	340	448	blood	<0.01	significant	BD	22749156	1	euthymic patients-controls	specific type patients-control
sIL-6R	1.54	-	-0.33	3.42	22	58	80	blood	0.106	not significant	PTSD	26544749	1	patients - controls	undifferential case-control
IL-1RA	0.449	higher	0.082	0.815	148	110	258	blood	0.016	significant	MDD	28122130	0.999187	patients - controls	undifferential case-control
IL-2	0.243	-	-0.402	0.891	-	-	590	blood(in vivo)	0.485	not significant	SCZ	18005941	0.99	patients - controls	undifferential case-control
sTNF-R1	0.618	higher	0.337	0.9	262	363	625	blood	<0.001	significant	BD	23419545	1	patients - controls	undifferential case-control
sTNF-R1	0.62	higher	0.36	0.88	317	481	798	blood	<0.00001	significant	BD	23768870	1	patients - controls	undifferential case-control
sTNF-R1	0.87	higher	0.44	1.31	84	310	1150	blood	<0.01	significant	BD	22749156	1	depressed patients - controls	specific type patients-control
sTNF-R2	0.57	-	-0.77	1.9	48	69	117	blood	0.4	not significant	BD	22749156	0.991796	euthymic patients-controls	specific type patients-control
sTNF-R2	0.25	-	-0.27	0.76	138	123	261	blood	0.35	not significant	BD	23768870	0.814861	patients - controls	undifferential case-control
IL-1RA	0.1	-	− 0.38	0.58	-	-	68	blood	0.7	not significant	MDD	26903267	0.825436	before - after treatment	different state patients
IL-4	0.095	-	-0.475	0.664	-	-	352	blood	0.744	not significant	SCZ	18005941	0.93	patients - controls	undifferential case-control
TGF-beta1	-1.061	lower	-1.59	0.531	144	107	251	blood	0.001	significant	ASD	24934179	1	patients - controls	undifferential case-control
TGF-beta	0.595	higher	0.312	0.878	84	131	215	blood	0	significant	suicide	25541493	0.99	patients - controls	undifferential case-control
TGF-beta	0.75	higher	0.037	1.129	-	-	238	blood	<0.05	significant	suicide	25678163	1	patients - controls	undifferential case-control
sIL-2R	1.03	higher	0.55	1.52	30	97	127	blood	<0.01	significant	SCZ	21641581	1	first-episode psychosis - controls	specific type patients-control
IL-2	5.75	-	100.45	88.96	153	139	292	blood	0.91	not significant	MDD	20015486	1	patients - controls	undifferential case-control
TNF-alpha	3.68	higher	1.35	6.01	76	172	248	blood	<0.01	significant	BD	22749156	1	manic patients - controls	specific type patients-control
TNF-alpha	4.31	-	-0.57	9.19	39	134	173	blood	0.08	not significant	BD	22749156	1	depressed patients - controls	specific type patients-control
TNF-alpha	0.599	higher	0.146	1.052	518	467	985	blood	0.01	significant	BD	23419545	1	patients - controls	undifferential case-control
TNF-alpha	0.61	higher	0.11	1.11	344	341	685	blood	<0.0001	significant	BD	23768870	1	patients - controls	undifferential case-control
sIL-2R	1.339	higher	0.874	1.803	63	32	95	blood	0	significant	SCZ	24704219	1	first-episode psychosis - controls	specific type patients-control
TNF-alpha	0.227	-	-0.175	0.629	212	210	422	blood	0.27	not significant	ASD	24934179	0.916357	patients - controls	undifferential case-control
TNF-alpha	0.709	-	-0.17	1.588	-	-	574	blood	0.114	not significant	suicide	25678163	1	patients - controls	undifferential case-control
TNF-alpha	0.47	-	-0.28	1.22	278	356	634	blood	0.218	not significant	PTSD	26544749	1	patients - controls	undifferential case-control
TNF-alpha	0.43	higher	0.12	0.74	73	137	210	blood	0.01	significant	BD	26903267	0.992782	manic patients - controls	specific type patients-control
IL-2	-0.09	-	-0.47	0.29	84	79	163	blood	0.64	not significant	MDD	26903267	0.82	acutely ill patients - controls	specific type patients-control
IL-2	-0.108	-	-0.9	0.683	357	476	833	blood	0.789	not significant	MDD	28122130	0.99	patients - controls	undifferential case-control
IL-2	−0.094	-	-0.827	–0.638	-	-	207	peripheral blood	0.8	not significant	MDD	28612257	0.93	before - after treatment	different state patients
IL-2	-0.02	-	− 0.38	0.34	-	-	161	blood	0.92	not significant	MDD	26903267	0.93717	before - after treatment	different state patients
IL-2	-0.54	lower	-0.9	-0.17	82	82	164	blood	0.01	significant	MDD	26903267	0.864852	chronically ill patients - controls	specific type patients-control
IL-4	7.86	-	11.03	26.75	154	132	286	blood	0.41	not significant	MDD	20015486	1	patients - controls	undifferential case-control
TGF-beta	0.53	higher	0.26	0.79	78	262	340	blood	<0.001	significant	SCZ	21641581	1	acutely relapsed patients - controls	specific type patients-control
TGF-beta	0.48	higher	0.22	0.74	81	262	343	blood	<0.001	significant	SCZ	21641581	0.999992	first-episode psychosis - controls	specific type patients-control
TNF-alpha	0.944	higher	0.697	1.19	151	141	292	blood	0	significant	SCZ	24704219	1	first-episode psychosis - controls	specific type patients-control
IL-1beta	0.89	higher	0.73	1.05	330	303	633	blood	0.01	significant	SCZ	26903267	1	chronically ill patients - controls	specific type patients-control
TNF-alpha	0.73	higher	0.46	0.99	97	290	387	blood	<0.01	significant	SCZ	21641581	1	acutely relapsed patients - controls	specific type patients-control
TNF-alpha	0.81	higher	0.61	1.01	200	323	523	blood	< 0.01	significant	SCZ	21641581	1	first-episode psychosis - controls	specific type patients-control
IL-4	-0.83	lower	-1.26	-0.4	53	57	110	blood	0.01	significant	MDD	26903267	0.999986	acutely ill patients - controls	specific type patients-control
IL-4	-0.533	-	-1.073	0.007	350	450	800	blood	0.053	not significant	MDD	28122130	1	patients - controls	undifferential case-control
IL-4	0.51	-	−0.176	–1.197	-	-	281	peripheral blood	0.145	not significant	MDD	28612257	0.99	before - after treatment	different state patients
IL-4	-0.726	lower	-1.269	-0.184	-	-	280	peripheral blood serum	0.009	significant	MDD	28445690	0.99	before - after treatment	different state patients
IFN-gamma	-0.584	lower	-1.114	-0.054	-	-	144	peripheral blood plasma or serum	0.031	significant	SCZ	24200418	0.99	before - after treatment	different state patients
IL-4	0.59	higher	0.25	0.92	-	-	161	blood	0.01	significant	MDD	26903267	0.916408	before - after treatment	different state patients
IL-4	-0.01	-	-0.3	0.28	82	113	195	blood	0.94	not significant	MDD	26903267	0.947758	chronically ill patients - controls	specific type patients-control
IL-12	0.501	higher	0.179	0.823	-	-	150	peripheral blood plasma or serum	0.002	significant	SCZ	24200418	0.99	before - after treatment	different state patients
IL-1beta	-0.45	lower	–0.70	0.2	-	-	303	blood	<0.001	significant	SCZ	21641581	1	before - after treatment	different state patients
IL-5	0.396	-	-0.072	0.865	198	322	520	blood	0.097	not significant	MDD	28122130	0.999996	patients - controls	undifferential case-control
IL-1beta	-0.446	lower	-0.693	-0.2	-	-	254	peripheral blood plasma or serum	<0.001	significant	SCZ	24200418	0.99	before - after treatment	different state patients
IL-1RA	0.096	-	-0.364	0.556	-	-	226	peripheral blood plasma or serum	0.684	not significant	SCZ	24200418	0.97	before - after treatment	different state patients
IL-2	-0.006	-	-0.899	0.888	-	-	328	peripheral blood plasma or serum	0.99	not significant	SCZ	24200418	0.99	before - after treatment	different state patients
IL-4	-0.632	-	-0.296	1.699	-	-	238	peripheral blood plasma or serum	0.595	not significant	SCZ	24200418	1	before - after treatment	different state patients
IL-6	1.78	higher	1.23	2.33	492	400	892	blood	<0.00001	significant	MDD	20015486	1	patients - controls	undifferential case-control
IL-6	0.68	higher	0.443	0.916	508	415	923	blood	0.001	significant	MDD	21872339	1	patients - controls	undifferential case-control
IL-6	-0.339	-	-0.784	0.106	-	-	626	peripheral blood plasma or serum	0.136	not significant	SCZ	24200418	1	before - after treatment	different state patients
sIL-6R	-0.288	-	-0.676	0.099	-	-	140	peripheral blood plasma or serum	0.144	not significant	SCZ	24200418	0.98	before - after treatment	different state patients
TGF-beta	-0.236	-	-0.764	0.292	-	-	174	peripheral blood plasma or serum	0.382	not significant	SCZ	24200418	0.99	before - after treatment	different state patients
TNF-alpha	–0.16	-	–0.37	0.06	200	323	523	blood	0.15	not significant	SCZ	21641581	1	before - after treatment	different state patients
IL-6	0.46	higher	0.34	0.58	-	-	9145	blood	<0.001	significant	MDD	22687336	1	patients - controls	undifferential case-control
IL-6	0.54	higher	0.4	0.69	1045	977	2022	blood	0.0001	significant	MDD	26065825	1	patients - controls	undifferential case-control
TNF-alpha	-0.295	-	0.811	0.222	-	-	552	peripheral blood plasma or serum	0.264	not significant	SCZ	24200418	1	before - after treatment	different state patients
IL-6	1.18	higher	0.18	2.17	-	-	1908	blood	0.02	significant	MDD	26169573	1	patients - controls	undifferential case-control
IL-6	0.76	higher	0.56	0.95	306	216	522	blood	0.01	significant	MDD	26903267	1	acutely ill patients - controls	specific type patients-control
IL-6	0.621	higher	0.486	0.755	1587	1183	2770	blood	0.001	significant	MDD	28122130	1	patients - controls	undifferential case-control
IL-6	0.4	higher	0.17	0.63	127	222	349	blood	0.001	significant	MDD	28338954	0.999556	patients - controls	undifferential case-control
IL-6	-0.42	lower	0.78	-0.06	-	-	956	peripheral blood	<0.05	significant	MDD	22336436	1	before - after treatment	different state patients
IL-6	-0.701	lower	-1.024	-0.379	299	359	658	peripheral blood serum	0.001	significant	MDD	28445690	1	before - after treatment	different state patients
IL-6	-0.454	lower	-0.656	-0.251	-	-	722	peripheral blood	0.001	significant	MDD	28612257	1	before - after treatment	different state patients
IL-6	−0.32	-	−1.06	0.43	-	-	274	blood	0.41	not significant	MDD	21796103	0.99	before - after treatment	different state patients
IL-6	-0.57	lower	-1.09	-0.04	-	-	1908	blood	0.03	significant	MDD	26169573	1	before - after treatment	different state patients
IL-6	0.39	higher	0.2	0.59	205	211	416	blood	0.02	significant	MDD	26903267	0.972121	chronically ill patients - controls	specific type patients-control
IL-1beta	-0.19	-	-0.66	0.28	-	-	212	blood	0.437	not significant	SCZ	28285148	0.88	before - after treatment	different state patients
IL-6	-0.51	lower	-0.92	-0.11	-	-	253	blood	0.012	significant	SCZ	28285148	0.97	before - after treatment	different state patients
IL-17	-0.57	-	-1.22	0.09	-	-	157	blood	0.088	not significant	SCZ	28285148	0.98	before - after treatment	different state patients
IFN-gamma	-0.42	-	-0.87	0.03	-	-	157	blood	0.068	not significant	SCZ	28285148	0.84	before - after treatment	different state patients
IL-6	0.4	higher	0.2	0.6	244	180	424	cerebrospinal fluid	0.001	significant	SCZ	28338954	0.999944	patients - controls	undifferential case-control
IL-6	0.463	higher	0.279	0.542	-	-	1219	blood	0.0001	significant	SCZ	18005941	0.9999	patients - controls	undifferential case-control
IL-8	0.35	higher	0.07	0.61	112	101	213	cerebrospinal fluid	0.013	significant	SCZ	28338954	0.950732	patients - controls	undifferential case-control
KYN	1.22	higher	0.86	1.58	60	92	152	cerebrospinal fluid	0.001	significant	SCZ	28338954	1	patients - controls	undifferential case-control
KYNA	0.59	higher	0.34	0.83	148	141	289	cerebrospinal fluid	0.001	significant	SCZ	28338954	1	patients - controls	undifferential case-control
NGF	-1.09	lower	-2.09	-0.09	503	430	933	blood	0.033	significant	SCZ	27898323	1	patients - controls	undifferential case-control
NGF	-0.633	lower	-0.948	-0.318	894	799	1693	blood	0	significant	SCZ	28070123	1	patients - controls	undifferential case-control
S100	2.07	higher	0.22	3.92	380	358	738	blood	0.001	significant	SCZ	19375171	1	patients - controls	undifferential case-control
sIL-2R	0.599	higher	0.344	0.853	-	-	1126	blood	0.0001	significant	SCZ	18005941	1	patients - controls	undifferential case-control
sIL-6R	-0.1	-	-0.589	0.568	-	-	326	blood	0.972	not significant	SCZ	18005941	0.99	patients - controls	undifferential case-control
IL-8	0.33	-	-0.06	0.71	268	242	510	cerebrospinal fluid	0.1	not significant	MDD	29133955	0.999533	patients - controls	undifferential case-control
IL-8	-0.39	-	-2.13	1.35	205	177	382	blood	0.66	not significant	MDD	20015486	0.999698	patients - controls	undifferential case-control
IGF-1	0.529	higher	0.222	0.836	209	196	405	blood	0.001	significant	BD	26825882	0.88	patients - controls	undifferential case-control
IL-8	-0.58	-	-1.53	0.36	-	-	560	blood	0.228	not significant	MDD	26903140	1	patients - controls	undifferential case-control
IL-8	0.032	-	-0.346	0.41	306	217	523	blood	0.869	not significant	MDD	28122130	0.92	patients - controls	undifferential case-control
IL-8	0.57	higher	0.2	0.95	38	114	152	blood	0.003	significant	MDD	28338954	0.99869	patients - controls	undifferential case-control
IL-8	0.26	higher	0.06	0.46	1510	2278	3788	blood	0.01	significant	MDD	29133955	1	patients - controls	undifferential case-control
NGF	-0.357	lower	-0.592	-0.123	-	-	-	blood	0.003	significant	SCZ	28070123	1	medicated patients - controls	specific type patients-control
IL-8	−0.056	-	−0.311	–0.199	-	-	298	peripheral blood	0.668	not significant	MDD	28612257	0.81	before - after treatment	different state patients
NGF	-0.62	lower	-1.09	-0.15	497	513	1010	blood	0.01	significant	MDD	27898323	1	patients - controls	undifferential case-control
IL-8	-0.296	-	-1.358	0.765	244	115	359	cerebrospinal fluid	0.584	not significant	suicide	25678163	1	patients - controls	undifferential case-control
NGF	-0.47	lower	-0.91	-0.03	367	425	792	blood	0.036	significant	MDD	25897228	0.999999	patients - controls	undifferential case-control
sIL-2R	0.555	higher	0.276	0.835	363	233	596	blood	0.001	significant	MDD	21872339	1	patients - controls	undifferential case-control
sIL-2R	0.49	higher	0.29	0.7	247	170	417	blood	0.01	significant	MDD	26903267	1	acutely ill patients - controls	specific type patients-control
IL-8	0·70	-	–1·11	2·49	112	112	224	blood	0.451	not significant	PTSD	26544749	0.99	patients - controls	undifferential case-control
sIL-2R	0.735	higher	0.418	1.052	489	391	880	blood	0.001	significant	MDD	28122130	1	patients - controls	undifferential case-control
IL-6	0.07	-	-0.8	0.93	46	37	83	blood	0.88	not significant	BD	22749156	0.93	manic patients - euthymic patients	different state patients
IL-6	0.48	-	-0.34	1.31	46	78	124	blood	0.25	not significant	BD	22749156	0.96	depressed - euthymic patients	different state patients
TNF-alpha	-0.55	-	-1.53	0.43	39	42	81	blood	0.27	not significant	BD	22749156	0.96	depressed - manic patients	different state patients
IL-1RA	0.29	higher	0.1	0.48	194	376	570	blood	0.01	significant	SCZ	26903267	0.998337	first-episode psychosis - controls	specific type patients-control
IL-4	-0.63	lower	-0.84	-0.42	193	322	515	blood	0.01	significant	SCZ	26903267	1	first-episode psychosis - controls	specific type patients-control
IL-4	− 0.36	-	− 0.56	− 0.16	169	350	519	blood	0.12	not significant	SCZ	26903267	0.996158	acutely ill patients - controls	specific type patients-control
IL-6	1.16	higher	1.03	1.3	506	577	1083	blood	0.01	significant	SCZ	26903267	1	first-episode psychosis - controls	specific type patients-control
IL-6	0.73	higher	0.56	0.9	278	468	746	blood	0.01	significant	SCZ	26903267	1	acutely ill patients - controls	specific type patients-control
IL-6	0.27	higher	0.17	0.38	711	674	1385	blood	0.01	significant	SCZ	26903267	0.996439	chronically ill patients - controls	specific type patients-control
IL-8	1.75	higher	1.27	2.24	49	49	98	blood	0.01	significant	SCZ	26903267	1	first-episode psychosis - controls	specific type patients-control
IL-2	− 0.03	-	− 0.27	0.22	-	-	264	blood	0.84	not significant	SCZ	26903267	0.892132	before - after treatment	different state patients
sIL-2R	1.04	higher	0.55	1.52	30	97	127	blood	0.01	significant	SCZ	26903267	1	first-episode psychosis - controls	specific type patients-control
TNF-alpha	0.02	-	− 0.14	0.18	-	-	620	blood	0.84	not significant	SCZ	26903267	0.893132	before - after treatment	different state patients
IL-2	− 0.02	-	− 0.38	0.34	-	-	161	blood	0.92	not significant	MDD	26903267	0.93717	before - after treatment	different state patients
sIL-2R	− 0.04	-	− 0.28	0.19	-	-	278	blood	0.72	not significant	MDD	26903267	0.82022	before - after treatment	different state patients
TGF-beta	0.58	higher	0.36	0.8	169	298	467	blood	0.01	significant	SCZ	26903267	1	first-episode psychosis - controls	specific type patients-control
TGF-beta	0.5	higher	0.32	0.68	243	382	625	blood	0.01	significant	SCZ	26903267	0.999913	acutely ill patients - controls	specific type patients-control
IL-2	− 0.04	-	− 0.24	0.16	193	171	364	blood	0.68	not significant	SCZ	26903267	0.801926	chronically ill patients - controls	specific type patients-control
IL-4	− 0.04	-	− 0.42	0.34	73	46	119	blood	0.83	not significant	SCZ	26903267	0.87824	chronically ill patients - controls	specific type patients-control
TNF-alpha	0.31	higher	0.22	0.39	587	842	1429	blood	0.01	significant	SCZ	26903267	1	first-episode psychosis - controls	specific type patients-control
IL-10	− 0.03	-	− 0.24	0.18	118	126	244	blood	0.81	not significant	SCZ	26903267	0.866908	chronically ill patients - controls	specific type patients-control
TNF-alpha	0.3	higher	0.18	0.43	508	509	1017	blood	0.01	significant	SCZ	26903267	0.992874	chronically ill patients - controls	specific type patients-control
IFN-gamma	0.02	-	-0.26	0.3	91	122	213	blood	0.89	not significant	BD	26903267	0.91476	euthymic patients-controls	specific type patients-control
IL-6	0.3	higher	0.13	0.47	213	540	753	blood	0.01	significant	BD	26903267	0.91539	euthymic patients-controls	specific type patients-control
sIL-2R	0.8	higher	0.59	1	199	230	429	blood	0.01	significant	BD	26903267	1	euthymic patients-controls	specific type patients-control
sIL-6R	0.78	higher	0.52	1.05	98	153	251	blood	0.01	significant	BD	26903267	0.999878	euthymic patients-controls	specific type patients-control
TNF-alpha	0.04	-	-0.14	0.22	236	296	532	blood	0.66	not significant	BD	26903267	0.808064	euthymic patients-controls	specific type patients-control
sTNF-R1	0.44	higher	0.19	0.69	133	310	443	blood	0.01	significant	BD	26903267	0.971637	euthymic patients-controls	specific type patients-control
IL-6	0	-	-0.23	0.23	102	344	446	blood	0.98	not significant	BD	26903267	0.98	depressed patients - controls	specific type patients-control
sIL-6R	0.33	-	-0.008	0.667	344	256	600	blood	0.055	not significant	MDD	28122130	0.999914	patients - controls	undifferential case-control
sIL-6R	0.66	higher	0.36	0.96	145	68	213	blood	0.01	significant	MDD	26903267	0.999999	acutely ill patients - controls	specific type patients-control
sIL-6R	-0.11	-	-0.53	0.32	-	-	84	blood	0.93	not significant	MDD	26903267	0.975953	before - after treatment	different state patients
sTNF-R2	1.173	higher	0.409	1.938	94	101	195	blood	0.003	significant	MDD	28122130	1	patients - controls	undifferential case-control
TGF-beta	-1.48	-	-4.756	1.797	110	68	178	blood	0.376	not significant	MDD	28122130	1	patients - controls	undifferential case-control
TNF-alpha	3.97	higher	2.24	5.71	438	350	788	blood	<0.00001	significant	MDD	20015486	1	patients - controls	undifferential case-control
TNF-alpha	0.562	higher	0.134	0.989	541	444	985	blood	0.01	significant	MDD	21872339	1	patients - controls	undifferential case-control
TNF-alpha	0.4	-	0.15	0.65	1214	1262	2476	blood	0.05	not significant	MDD	26065825	1	patients - controls	undifferential case-control
TNF-alpha	1.26	higher	0.63	1.9	-	-	1908	blood	<0.0001	significant	MDD	26169573	1	patients - controls	undifferential case-control
TNF-alpha	0.35	higher	0.17	0.53	296	281	577	blood	0.01	significant	MDD	26903267	0.999966	acutely ill patients - controls	specific type patients-control
TNF-alpha	0.675	higher	0.431	0.919	1620	1457	3077	blood	0.001	significant	MDD	28122130	1	patients - controls	undifferential case-control
TNF-alpha	1.018	higher	0.293	1.754	247	322	569	peripheral blood serum	0.007	significant	MDD	28445690	1	before treatment patients - controls	specific type patients-control
TNF-alpha	-0.202	lower	-0.365	-0.039	-	-	797	peripheral blood	0.015	significant	MDD	28612257	0.97895	before - after treatment	different state patients
TNF-alpha	−0.13	-	−0.55	0.29	-	-	438	blood	0.55	not significant	MDD	21796103	0.92	before - after treatment	different state patients
TNF-alpha	-0.19	-	-0.63	0.27	-	-	1908	blood	0.42	not significant	MDD	26169573	1	before - after treatment	different state patients
VEGF	0.435	higher	0.239	0.631	872	882	1754	blood	<0.0001	significant	MDD	26123242	1	patients - controls	undifferential case-control
VEGF	0.343	higher	0.146	0.54	822	821	1643	blood	<0.01	significant	MDD	26210676	0.999999	patients - controls	undifferential case-control
NT3	0.664	higher	0.215	1.112	109	248	357	blood	0.0038	significant	BD	27214525	0.998963	depressed patients - controls	specific type patients-control
NT3	0.241	-	-0.168	0.649	105	225	330	blood	0.2488	not significant	BD	27214525	0.913108	euthymic patients-controls	specific type patients-control
NT3	0.218	-	-0.311	0.642	120	245	365	blood	0.4185	not significant	BD	27214525	0.960004	manic patients - controls	specific type patients-control
NT4/5	0.212	-	-0.349	0.774	108	105	213	blood	0.4583	not significant	BD	27214525	0.925367	euthymic patients-controls	specific type patients-control
NT4/5	-0.017	-	-1.277	1.244	76	55	131	blood	0.9794	not significant	BD	27214525	0.983692	manic patients - controls	specific type patients-control
IL-4	-0.13	-	-0.793	0.534	-	-	225	blood	0.711	not significant	BD	23419545	0.93711	unmedicated vs medicated	different state patients
IFN-gamma	-0.139	-	-0.303	0.225	-	-	223	blood	0.772	not significant	BD	23419545	0.962678	unmedicated vs medicated	different state patients
sIL-2R	-0.262	-	-0.262	0.332	-	-	147	blood	0.39	not significant	BD	23419545	0.904686	unmedicated vs medicated	different state patients
sIL-6R	-0.019	-	-0.402	0.363	-	-	121	blood	0.92	not significant	BD	23419545	0.934368	unmedicated vs medicated	different state patients
TNF-alpha	0.209	-	-0.307	0.724	-	-	499	blood	0.427	not significant	SCZ	18005941	0.98	patients - controls	undifferential case-control
CRP	-0.36	lower	–0·66	–0·05			141	blood	0.022	significant	BD	27838212	1	before-after treatment（mania）	different state patients
CRP	-0.18	lower	–0·30	-0·07			283	blood	0.002	significant	BD	27838212	1	before-after treatment（depression）	different state patients
IL-6	0.913	higher	0.456	1.369	299	359	658	peripheral blood serum	0.001	significant	MDD	28445690	1	before treatment patients - controls	specific type patients-control
NGF	-2.43	-	-4.89	0.03	210	185	395	blood	0.053	not significant	SCZ	27898323	1	medicated patients - controls	specific type patients-control
NGF	-1.46	lower	-2.03	-0.88	30	30	60	blood	0.001	significant	MDD	27898323	1	medicated patients - controls	specific type patients-control
NGF	0.09	-	-0.22	0.4	154	136	290	blood	0.571	not significant	BD	27898323	1	manic patients - controls	specific type patients-control
IGF-1	0.23	higher	0.42	0.79	389	393	782	blood	<0.001	significant	BD/MDD	26825882	0.94	patients - controls	undifferential case-control
NGF	-0.31	-	-1.14	0.51	106	122	228	blood	0.456	not significant	SCZ	27898323	0.97	first-episode psychosis - controls	specific type patients-control
NGF	-1.25	-	-3.19	0.69	287	232	519	blood	0.208	not significant	SCZ	27898323	1	chronically ill patients - controls	specific type patients-control
NGF	-1.87	lower	-3.14	-0.61	293	379	672	blood	0.004	significant	SCZ	27898323	1	unmedicated patients - controls	specific type patients-control
NGF	-0.42	-	-1.02	0.18	356	312	668	blood	0.172	not significant	MDD	27898323	1	unmedicated patients - controls	specific type patients-control
NGF	-0.67	lower	− 1.118	− 0.222	-	-	-	blood	0.003	significant	SCZ	28070123	1	unmedicated patients - controls	specific type patients-control
