# Supplementary material for: Inflammation-related biomarkers in major psychiatric disorders: a cross-disorder assessment of reproducibility and specificity in 43 meta-analyses
Source: Transl Psychiatry. 2019 Sep 18;9:233. doi: 10.1038/s41398-019-0570-y (PMC6751188; doi:10.1038/s41398-019-0570-y)
Supplement: Supplementary file 5 — Supplementary Table S3 -original Excel [file 41398_2019_570_MOESM5_ESM.xlsx]

## Sheet: Sheet1
Supplementary Table S3. Significant Changes of Inflammation-related Factors in Well-powered Meta-analyses of Different States of Bipolar Disorder
Factor	Direction of Change	Tissue	Consistency in Multiple Studies	Medium Effect Size	Largest Sample Size	Effect Size Based on Reference (PubMed ID)
Bipolar disorder (unmedicated vs medicated)
IFN-gamma	No difference	blood	-	-	223	23419545
IL-4	No difference	blood	-	-	225	23419545
sIL-2R	No difference	blood	-	-	147	23419545
sIL-6R	No difference	blood	-	-	121	23419545
Bipolar disorder (depressed vs controls)
CRP	No difference/Increase，	blood	N	0.67	84093	25742201, 27838212
IL-6	No difference	blood	Y	-	446	22749156, 26903267
NT3	Increase	blood	-	0.664	357	27214525
sTNF-R1	Increase	blood	-	0.58	448	22749156
TNF-alpha	No difference	blood	-	4.31	173	22749156
Bipolar disorder (depressed vs euthymic patients)
IL-6	No difference	blood	-	-	124	22749156
Bipolar disorder (depressed vs manic patients)
TNF-alpha	No difference	blood	-	-	81	22749156
Bipolar disorder (euthymic patients vs controls)
CRP	Increase	blood	Y	0.8	84093	25742201, 27838212
IFN-gamma	No difference	blood	-	-	213	26903267
IL-10	No difference	blood	-	-	207	22749156
IL-5	No difference	blood	-	-	107	22749156
IL-6	No difference/Increase	blood	N	0.3	753	22749156, 26903267
NT3	No difference	blood	-	-	330	27214525
NT4/5	No difference	blood	-	-	213	27214525
sIL-2R	Increase	blood	-	0.8	429	26903267
sIL-6R	Increase	blood	-	0.78	251	26903267
sTNF-R1	Increase	blood	Y	0.655	1150	22749156, 26903267
sTNF-R2	No difference	blood	-	-	117	22749156
TNF-alpha	No difference	blood	-	-	532	26903267
Bipolar disorder (manic vs controls)
CRP	Increase	blood	Y	0.455	84093	25742201, 27838212
IL-1RA	No difference/Increase	blood	N	0.83	322	22749156, 26903267
IL-4	No difference	blood	-	-	209	22749156
IL-6	No difference/Increase	blood	N	0.59	356	22749156, 26903267
NGF	No difference	blood	-	-	290	27898323
NT3	No difference	blood	-	-	365	27214525
NT4/5	No difference	blood	-	-	131	27214525
sIL-2R	Increase	blood	Y	0.755	172	22749156, 26903267
sIL-6R	No difference	blood	-	-	93	22749156
TNF-alpha	Increase	blood	Y	2.055	248	22749156, 26903267
Bipolar disorder (manic patients vs euthymic patients)
IL-6	-	blood	-	-	83	22749156
Bipolar disorder (before and after treatment：mania )
CRP	Decrease	blood	-	-0.36	141	27838212
Bipolar disorder (before and after treatment：depression )
CRP	Decrease	blood	-	-0.18	283	27838212
