# Supplementary material for: Inflammation-related biomarkers in major psychiatric disorders: a cross-disorder assessment of reproducibility and specificity in 43 meta-analyses
Source: Transl Psychiatry. 2019 Sep 18;9:233. doi: 10.1038/s41398-019-0570-y (PMC6751188; doi:10.1038/s41398-019-0570-y)
Supplement: Supplementary file 6 — Supplementary Table S4 -original Excel [file 41398_2019_570_MOESM6_ESM.xlsx]

## Sheet: Sheet1
Supplementary Table S4. Significant Changes of Inflammation-related Factors in Well-powered Studies of Different States of Major Depressive Disorder
Factor	Direction of Change	Tissue	Consistency in Multiple Studies	Medium Effect Size	Largest Sample Size	Effect Size Based on Reference (PubMed ID)
Major Depressive Disorder (before vs after treatment)
CCL2	Decrease	blood	-	-1502	163	28612257
CCL3	No difference	blood	-	-	124	28612257
CRP	Decrease/No difference	blood	N	-0.57	1908	22336436, 26169573
IFN-gamma	No difference	blood	-	-	242	28612257
IL-10	No difference/Decrease/Decrease/Decrease	blood	N	-0.763	956	22336436, , 28445690, 28612257,26903267
IL-12	No difference	blood	-	-	172	26903267
IL-17	No difference	blood	-	-	70	28612257
IL-1beta	No difference	blood	-	-	448	28612257
IL-1RA	No difference	blood	-	-	68	26903267
IL-2	No difference	blood	Y	-	207	26903267, 28612257
IL-4	Increase/Decrease/No difference	blood	N	-0.726	281	26903267, 28612257, 28445690
IL-6	No difference/Decrease/Decrease/Decrease/Decrease	blood	N	-0.512	1908	21796103, 22336436, 26169573, 28445690, 28612257
IL-8	No difference	blood	-	-	298	28612257
sIL-2R	No difference	blood	-	-	278	26903267
sIL-6R	No difference	blood	-	-	84	26903267
TNF-alpha	No difference/Decrease/No difference	blood	N	-0.202	1908	21796103, 26169573, 28612257
Major Depressive Disorder (medicated patients vs controls)
NGF	Decrease	blood	-	-	60	27898323
Major Depressive Disorder (medicated patients vs controls)
NGF	No difference	blood	-	-	668	27898323
Major Depressive Disorder (before treatment vs controls)
IFN-gamma	Decrease	blood	-	-1.181	213	28445690
IL-1beta	Decrease	blood	-	-1.221	176	28445690
IL-6	Increase	blood	-	0.913	658	28445690
TNF-alpha	Increase	blood	-	1.018	569	28445690
Major Depressive Disorder (acutely ill patients vs controls)
IFN-gamma	Decrease	blood	-	-1.45	115	26903267
IL-10	Increase	blood	-	0.75	215	26903267
IL-12	Increase	blood	-	0.91	289	26903267
IL-1RA	Increase	blood	-	0.95	69	26903267
IL-2	No difference	blood	-	-	163	26903267
IL-4	Decrease	blood	-	-0.83	110	26903267
IL-6	Increase	blood	-	0.76	522	26903267
sIL-2R	Increase	blood	-	0.49	417	26903267
sIL-6R	Increase	blood	-	0.66	213	26903267
TNF-alpha	Increase	blood	-	0.35	577	26903267
Major Depressive Disorder (chronically ill patients vs controls)
IFN-gamma	No difference	blood	-	-	421	26903267
IL-2	Decrease	blood	-	-0.54	164	26903267
IL-4	No difference	blood	-	-	195	26903267
IL-6	Increase	blood	-	0.39	416	26903267
