# Supplementary material for: Inflammation-related biomarkers in major psychiatric disorders: a cross-disorder assessment of reproducibility and specificity in 43 meta-analyses
Source: Transl Psychiatry. 2019 Sep 18;9:233. doi: 10.1038/s41398-019-0570-y (PMC6751188; doi:10.1038/s41398-019-0570-y)
Supplement: Supplementary file 7 — Supplementary Table S5 -original Excel [file 41398_2019_570_MOESM7_ESM.xlsx]

## Sheet: Sheet1
Supplementary Table S5. Significant Changes of Inflammation-related Factors in Well-powered Meta-analyses of Different States of Schizophrenia
Factor	Direction of Change	Tissue	Consistency in Multiple Studies	Medium Effect Size	Largest Sample Size	Effect Size Based on Reference (PubMed ID)
Schizophrenia (before vs after treatment)
CRP	No difference	blood	-	-	1426	26169974
IFN-gamma	Decrease/No difference	blood	N	-0.584	157	24200418, 28285148
IL-12	Increase	blood	-	0.501	150	24200418
IL-17	No difference	blood	-	-	157	28285148
IL-1beta	No difference/Decrease/No difference	blood	N	-0.448	303	21641581, 24200418, 28285148
IL-1RA	No difference	blood	-	-	226	24200418
IL-2	No difference	blood	Y	-	328	24200418, 26903267
IL-4	No difference	blood	-	-	238	24200418
IL-6	No difference/Decrease	blood	N	-0.51	626	24200418, 28285148
sIL-6R	No difference	blood	-	-	140	24200418
TGF-beta	No difference	blood	-	-	174	24200418
TNF-alpha	No difference	blood	Y	-	620	21641581, 24200418, 26903267
Schizophrenia (acutely ill patients vs controls)
IFN-gamma	Increase	blood	-	0.42	428	26903267
IL-4	No difference	blood	-	-	519	26903267
IL-6	Increase	blood	-	0.845	746	26903267
TGF-beta	Increase	blood	-	0.515	625	26903267
Schizophrenia (acutely relapsed patients vs controls)
IFN-gamma	Increase	blood	-	0.18	259	21641581
IL-10	No difference	blood	-	–	98	21641581
IL-6	Increase	blood	-	0.74	529	21641581
TGF-beta	Increase	blood	-	0.26	340	21641581
TNF-alpha	Increase	blood	-	0.73	387	21641581
Schizophrenia (medicated patients vs controls)
NGF	No difference/Decrease	blood	N	-	1693	27898323, 28070123
Schizophrenia (unmedicated patients vs controls)
NGF	Decrease	blood	Y	-1.27	1693	27898323, 28070123
Schizophrenia (chronically ill patients - controls)
IFN-gamma	Increase	blood	-	-1.07	330	26903267
IL-10	No difference	blood	-	-	244	26903267
IL-1beta	Increase	blood	-	0.89	633	26903267
IL-2	No difference	blood	-	-	364	26903267
IL-4	No difference	blood	-	-	119	26903267
IL-6	Increase	blood	-	0.27	1385	26903267
NGF	No difference	blood	-	-	519	27898323
TNF-alpha	Increase	blood	-	0.3	1017	26903267
Schizophrenia (first-episode psychosis vs controls)
IFN-gamma	Increase/Increase/No difference	blood	N	-	1199	21641581, 26903267，24704219
IL-10	Increase	blood	-	0.18	818	26903267
IL-12	Increase	blood	-	0.26	721	26903267
IL-17	No difference	blood	-	-	253	26903267
IL-1beta	Increase	blood	Y	1.008	631	21641581, 26903267,24704219
IL-1RA	Increase	blood	-	0.29	570	26903267
IL-2	No difference	blood	Y	-0.239	440	21641581, 26903267,24704219
IL-4	Decrease/ No difference	blood	N	-0.217	515	26903267, 24704219
IL-6	Increase	blood	Y	1.589	1083	21641581, 26903267，24704219
IL-8	Increase	blood	-	1.75	98	26903267
NGF	No difference	blood	-	-	228	27898323
sIL-2R	Increase	blood	Y	1.0136	127	21641581, 26903267，24704219
TGF-beta	Increase	blood	Y	0.53	467	21641581, 26903267
TNF-alpha	Increase	blood	Y	0.689	1429	21641581, 26903267，24704219
